# Supplementary material for: Host switching is the main driver of coevolution between Hepatozoon parasites and their vertebrate hosts
Source: Parasit Vectors. 2025 Jul 23;18:293. doi: 10.1186/s13071-025-06870-4 (PMC12288290; doi:10.1186/s13071-025-06870-4)
Supplement: Supplementary file 1 — Additional file 1: Database of Hepatozoon spp. associated to vertebrate and invertebrate hosts. [file 13071_2025_6870_MOESM1_ESM.xlsx]

## Sheet: CARNIVORA
Organisms	Kind of study	Acces Number	Code PACo	Host common name	Host Scientific name	Order of vertebrate host	Family	GenBank #2cytb	Code PACo2	Detected in definitive host?	Definitive host	Family2	Genbank #3 16S	Code PaCO32	Reference	Geographical location	Year	Comment
Hepatozoon americanum	Epidemiology	KU729739.1	HameKU39	Dog	Canis lupus familiaris	Carnivora	Canidae	KJ660981.1	ClupfamKJ81	No					Gomes et al., 2016	Brazil	2016
Hepatozoon canis	Epidemiology	MH615006.1	HcanMH06	Dog	Canis lupus familiaris	Carnivora	Canidae	KJ660981.1	ClupfamKJ81	No					Léveillé et al., 2020	Israel	2019
Hepatozoon procyonis	Epidemiology	MK277324.1	HproMK24	Coati	Nasua nasua	Carnivora	Procyonidae	MK144303.1	NnasMK03	No					Unpublished	Brazil	2019	En pizotes de un parque urbano
Hepatozoon sp.	Epidemiology	MK107813.1	Hsp.MK13	Dog	Canis lupus familiaris	Carnivora	Canidae	KJ660981.1	ClupfamKJ81	No					Unpublished	Bosnia and Herzegovina	2019	Uncultured Hepatozoon clone
Hepatozoon felis	Epidemiology	ON075470.1	HfelON70	Asiatic lion	Panthera leo persica	Carnivora	Felidae	AY297941.1	PleoAY41	No					Unpublished	India	2022
Hepatozoon canis	Epidemiology	MK144332.1	HcanMK32	Dhole	Cuon alpinus	Carnivora	Canidae	AF028137.1	CalpAF37	No					Bhusri., 2018	Thailand	2020	En perro salvaje asiático, Presentación directa no artículo
Hepatozoon ursi	Epidemiology	LC431855.1	HursLC55	Japanese black bear	Ursus thibetanus japonicus	Carnivora	Ursidae	AB360964.1	UthiAB64	No					Moustafa et al,. 2020	Japan	2020	En osos
Hepatozoon felis	Epidemiology	MT210598.1	HfelMT98	Domestic Cat	Felis catus	Carnivora	Felidae	MN175496.1	FcatMN96	No					Bazzano et al., 2021	Uruguay	2020	En gatos
Hepatozoon silvestris	Epidemiology	KY649445.1	HsilKY45	Domestic Cat	Felis catus	Carnivora	Felidae	MN175496.1	FcatMN96	No					Giannelli et al., 2017	Italy	2017
Hepatozoon canis	Epidemiology	MK757792.1	HcanMK92	Red fox	Vulpes vulpes	Carnivora	Canidae	DQ498127.1	VvulDQ27	No					Helm et al., 2020	Germany	2020	II
Hepatozoon sp.	Epidemiology	MK645858.1	Hsp.MK58	Giant Panda	Ailuropoda melanoleuca	Carnivora	Ursidade	KP306773.1	AmelKP73	No					Yu et al., 2019	China	2019	En Panda
Hepatozoon martis	Species description	MG136688.1	HmarMG88	Beech marten	Martes foina	Carnivora	Mustelidae	EF987750.1	MfoiEF50	No					Hodzic et al., 2018	Austria	2018
Hepatozoon martis	Species description	MG136687.1	HmarMG87	European pine marten	Martes martes	Carnivora	Mustelidae	AY971582.1	MmarAY82	No					Hodzic et al., 2018	Croatia	2018	En la marta
Hepatozoon sp.	Epidemiology	MG254617.1	Hsp.MG17	Dog	Canis lupus familiaris	Carnivora	Canidae	KJ660981.1	ClupfamKJ81	No					Orkun et al., 2020	Turkey	2018
Hepatozoon silvestris	Species description	KX757032.1	HsilKX32	European wildcat	Felis silvestris silvestris	Carnivora	Felidae	MN175494.1	FsilMN94	No					Hodzic et al., 2016	Bosnia and Herzegovina	2016
Hepatozoon silvestris	Epidemiology	MH078194.1	HsilMH94	Domestic cat	Felis catus	Carnivora	Felidae	MN175496.1	FcatMN96	No					Unpublished	Switzerland	2018	En gato
Hepatozoon ursi	Epidemiology	MN150506.1	HursMN06	Brown bear	Ursus arctos	Carnivora	Ursidae	HG008039.1	UarcHG39	No					Unpublished	Turkey	2019	En oso pardo
Hepatozoon ursi	Epidemiology	HQ829429.1	HursHQ29	Indian sloth bear	Melursus ursinus	Carnivora	Ursidae	U23562.1	MursU262	No					Pawar et al., 2011	India	2011
Hepatozoon ursi	Epidemiology	AB586028.1	HursAB28	Japanese black bear	Ursus thibetanus japonicus	Carnivora	Ursidae	AB360964.1	UthiAB64	No	MN175496.1				Unpublished	Japan	2010
Hepatozoon ingwe	Species description	MN793001.1	HingMN01	African leopard	Panthera pardus pardus	Carnivora	Felidae	JF720181.1	PparJF81	No					van As et al., 2020	South Africa	2020	En leopardo
Hepatozoon luiperdjie	Species description	MN793002.1	HluiMN02	African leopard	Panthera pardus pardus	Carnivora	Felidae	JF720181.1	PparJF81	No					van As et al., 2020	South Africa	2020	En leopardo
Hepatozoon canis	Epidemiology	MN791089.1	HcanMN89	Grey Wolf	Canis lupus	Carnivora	Canidae	JQ088658.1	ClupJQ58	No					Hodzic et al., 2020	Germany	2019
Hepatozoon canis	Epidemiology	AY150067.2	HcanAY67	Hoary fox	Lycalopex vetulus	Carnivora	Canidae	KU253533.1	LvetKU33	No					Criado et al., 2006	Spain	2006
Hepatozoon canis	Epidemiology	MT499356.1	HcanMT56	Domestic cat	Felis catus	Carnivora	Felidae	MN175496.1	FcatMN96	No					Nguyen et al., 2020	Philippines	2020
Hepatozoon canis	Epidemiology	KX816958.1	HcanKX58	Pampas fox	Lycalopex gymnocercus	Carnivora	Canidae	AF028153.1	LgymAF53	No					Unpublished	Brazil	2017	En zorro pampeano, antes Pseudalopex gimnoscercus
Hepatozoon canis	Epidemiology	KF322145.1	HcanKF45	Golden jackal	Canis aureus	Carnivora	Canidae	KT343786.1	CaurKT86	No					Farkas et al., 2014	Hungary	2014	En Chacal dorados
Hepatozoon canis	Epidemiology	HQ829448.1	HcanHQ48	Dhole	Cuon alpinus	Carnivora	Canidae	AF028137.1	CalpAF37	No					Pawar et al., 2012	India	2012	En perro salvaje asiático
Hepatozoon felis	Epidemiology	HQ829438.1	HfelHQ38	Asiatic lion	Panthera leo persica	Carnivora	Felidae	AY297941.1	PleoAY41	No					Pawar et al., 2012	India	2012	En león asiático
Hepatozoon canis	Epidemiology	AY461375.2	HcanAY75	Crab eating fox	Dusicyon thous	Carnivora	Canidae	AF028169.1	DthoAF69	No					Criado et al., 2006	Brazil	2005	En zorro cangrejero
Hepatozoon canis	Epidemiology	MT814748.1	HcanMT48	Lion	Panthera leo	Carnivora	Felidae	MG490404.1	PleoMG04	No					Squarre et al., 2020	Zambia	2020	En león
Hepatozoon canis	Epidemiology	MT232064.1	HcanMT64	Bengal tiger	Panthera tigris	Carnivora	Felidae	EU661646.1	PtigEU46	No					Iatta et al., 2020	Italy	2020	En tigre de bengala
Hepatozoon felis	Epidemiology	MT458171.1	HfelMT71	Puma	Puma concolor	Carnivora	Felidae	KC567624.1	PconKC24	No					Unpublished	Brazil	2020	En puma
Hepatozoon felis	Epidemiology	MT458170.1	HfelMT70	Tayra	Eira barbara	Carnivora	Mustelidae	AF498154.1	EbarAF54	No					Unpublished	Brazil	2020	En viejo de monte
Hepatozoon felis	Epidemiology	KX017290.1	HfelKX90	Asiatic lion	Panthera leo persica	Carnivora	Felidae	AY297941.1	PleoAY41	No					Unpublished	India	2016	En león
Hepatozoon felis	Epidemiology	AB771577.1	HfelAB77	Korean leopard cat	Prionailurus bengalensis	Carnivora	Felidae	AB211415.1	PbenAB15	No					Kubo et al., 2015	Japan	2013	En gato de bangala o gato leopardo
Hepatozoon felis	Epidemiology	AB636287.1	HfelAB87	Iriomote cat	Prionailurus iriomotensis	Carnivora	Felidae	AB210228.1	PiriAB28	No					Sakuma et al., 2011	Japan	2011	En gato de Iriomote
Hepatozoon felis	Epidemiology	KU232308.1	HfelKU08	Jaguar	Panthera onca	Carnivora	Felidae	GU175435.1	PoncGU35	No					Furtado et al., 2017	Brazil	2016	Ahora Cytauxzoon felis en jaguar
Hepatozoon felis	Epidemiology	MT645336.1	HfelMT36	Bengal tiger	Panthera tigris	Carnivora	Felidae	EU661646.1	PtigEU46	No					Kolangath et al., 2020	india	2020	Presentación directa no artículo
Hepatozoon sp.	Epidemiology	AY461377.2	Hsp.AY77	Crab eating fox	Cerdocyon thous	Carnivora	Canidae	KU253529.1	CthoKU29	Yes (detected in VH and IH)	Amblyomma aureolatum	Ixodidae	AF541254.1	Aaur	Criado Fornelio et al., 2006	Brazil	2006
Hepatozoon canis	Epidemiology	AY731062.1	HcanAY62	Spotted hyena	Crocuta crocuta	Carnivora	Hyaenidae	AY928676.1	CcrocAY76	No					East et al., 2008	Serengeti, Tanzania	2008
Hepatozoon felis	Epidemiology	EU028344.1	HfelEU44	Neotropical felids	Leopardus pardalis	Carnivora	Felidae	KU253484.1	LpardaKU84	No					Metzger et al., 2008	Brazil	2008
Hepatozoon ursi	Species description	EU041718.1	HursEU18	Asian black bear	Ursus thibetanus japonicus	Carnivora	Ursidae	AB360964.1	UthiAB64	Yes (detected in VH and IH)	Haemaphysalis japonica	Ixodidae	AB819201.1	Hjap	Kubo et al., 2008	Japan	2008
Hepatozoon sp.	Epidemiology	EF222257.1	Hsp.EF57	European pine marten	Martes martes	Carnivora	Mustelidae	AY971582.1	MmarAY82	No					Criado fornelio et al., 2009	Spain	2009
Hepatozoon sp.	Epidemiology	FJ595127.1	Hsp.FJ27	Japanese Martens	Martes melampus melampus	Carnivora	Mustelidae	AB455611.1	MmelAB11	No					Kubo et al., 2009	Japan	2009
Hepatozoon felis	Epidemiology	GQ377218.1	HfelGQ18	Korean leopard cat	Prionailurus bengalensis	Carnivora	Felidae	KR297200.1	PbenAB15	No					Kubo et al., 2010	Korea	2010
Hepatozoon sp.	Epidemiology	GQ926901.1	Hsp.GQ01	flat-headed cat	Prionailurus planiceps	Carnivora	Felidae	FJ594958.1	PplaFJ58	No					Salakij et al., 2010	Thailand	2010
Hepatozoon felis	Epidemiology	GQ377216.1	HfelGQ16	Iriomote cat	Prionailurus iriomotensis	Carnivora	Felidae	AB210228.1	PiriAB28	No					Sakuma et al., 2011	Korea	2011
Hepatozoon ursi	Epidemiology	HQ829437.1	HursHQ37	Indian sloth bear	Melursus ursinus	Carnivora	Ursidae	U23562.1	MursU262	No					Pawar et al., 2011	India	2011
Hepatozoon sp.	Epidemiology	JF491226.1	Hsp.JF26	Bobcat	Lynx rufus	Carnivora	Felidae	GU175436.1	LrufGU36	No					Allen et al., 2011	Georgia, USA	2011
Hepatozoon sp.	Epidemiology	JF491234.1	Hsp.JF34	Gray fox	Urocyon cinereoargenteus	Carnivora	Canidae	JF489121.1	UcinJF21	No					Allen et al., 2011	Georgia, USA	2011
Hepatozoon sp.	Epidemiology	JF491243.1	Hsp.JF43	Raccoon	Procyon lotor	Carnivora	Procyonidae	AB462237.1	PloAB37	No					Allen et al., 2011	Oklahoma, USA	2011	Probably is H. procyonis (Soares et al., 2007)
Hepatozoon felis	Epidemiology	HQ829444.1	HfelHQ44	Indian leopard	Panthera pardus fusca	Carnivora	Felidae	EF199742.1	PparEF42	No					Unpublished	India	2012
Hepatozoon felis	Epidemiology	HQ829445.1	HfelHQ45	Bengal tiger	Panthera tigris tigris	Carnivora	Felidae	EU661646.1	PtigEU46	No					Unpublished	India	2012
Hepatozoon americanum	Epidemiology	JX415169.1	HameJX69	Coyote	Canis latrans	Carnivora	Canidae	KT447696.1	ClatKT96	No					Starkey et al., 2013	Oklahoma, USA	2013
Hepatozoon sp.	Epidemiology	KJ499482.1	Hsp.KJ82	fennec fox	Vulpes zerda	Carnivora	Canidae	AF028146.1	VzerAF46	No					Maia et al., 2014	Western Sahara: Rio de Oro	2014	Suggest prey-carnivore transmission
Hepatozoon sp.	Epidemiology	KJ499484.1	Hsp.KJ84	side-striped jackal	Canis adustus	Carnivora	Canidae	KP874955.1	CadusKP55	No					Maia et al., 2014	Ethiopia: Southern Nations	2014	Suggest prey-carnivore transmission
Hepatozoon sp.	Epidemiology	KJ499488.1	Hsp.KJ88	Rüppell's fox	Vulpes rueppellii	Carnivora	Canidae	KU378373.1	VrueKU73	No					Maia et al., 2014	North Africa	2014	Suggest prey-carnivore transmission
Hepatozoon sp.	Epidemiology	KJ598886.1	Hsp.KJ86	Wild lion	Panthera leo	Carnivora	Felidae	MG490404.1	PleoMG04	No					Kelly et al., 2014	Zimbabwe	2014
Hepatozoon sp.	Epidemiology	KJ598887.1	Hsp.KJ87	Cheetah	Acinonyx jubatus	Carnivora	Felidae	MN124238.1	AjubMN38	No					Kelly et al., 2014	Zimbabwe	2014
Hepatozoon sp.	Epidemiology	KJ499479.1	Hsp.KJ79	pale fox	Vulpes pallida	Carnivora	Canidae	KJ597964.1	VpalKJ64	No					Maia et al., 2014	Senegal: Saint-Louis	2014	Suggest prey-carnivore transmission
Hepatozoon sp.	Epidemiology	KU955996.1	Hsp.KU96	common genet	Genetta genetta	Carnivora	Viverridae	DQ395205.1	GgenDQ05	No					Harris et al., 2016	South Africa	2016
Hepatozoon sp.	Epidemiology	KU955997.1	Hsp.KU97	cape fox	Vulpes chama	Carnivora	Canidae	No sequences in GenBank	Vch	No					Harris et al., 2016	South Africa	2016
Hepatozoon sp.	Epidemiology	KU198330.1	Hsp.KU30	European badger	Meles meles	Carnivora	Mustelidae	AF068549.1	MmelAF49	No					Unpublished	Spain	2016
Hepatozoon felis	Epidemiology	KU232302.1	HfelKU02	Jaguar	Panthera onca	Carnivora	Felidae	GU175435.1	PoncGU35	No					Furtado et al., 2017	Brazil	2017
Hepatozoon felis	Epidemiology	KY684005.1	HfelKY05	Ocelot	Leopardus pardalis	Carnivora	Felidae	KU253484.1	LpardaKU84	No					Soares et al. 2017	Mato Grosso, Brazil	2017
Hepatozoon sp.	Epidemiology	MG919977.1	Hsp.MG77	Black backed jackal	Canis mesomelas	Carnivora	Canidae	KT447688.1	CmesKT88	No					Penzhorn et al., 2018	South Africa	2018

## Sheet: SQUAMATA
Organisms	Kind of study	Acces Number	Code PACo	Host common name	Host Scientific name	Order of vertebrate host	Family	GenBank #2cytb	Code PACo2	Detected in definitive host?	Definitive host	Family2	Genbank #3 16S	Code PaCO32	Reference	Geographical location	Year
Hepatozoon sp.	Epidemiology	MG787251.2	Hsp.MG51	Tenerife wall gecko	Tarentola delalandii	Squamata	Gekkonidae	Z93334.1	TdelZ934	No					Tomé et al., 2018	Spain	2019
Hepatozoon sp.	Epidemiology	MG787250.2	Hsp.MG50	Canaryan cylindrical skink	Chalcides viridanus	Squamata	Scincidae	Z98037.1	CvirZ937	No					Tomé et al., 2018	Spain	2019
Hepatozoon sp.	Epidemiology	MG787249.2	Hsp.MG49	Atlantic lizard	Gallotia atlantica	Squamata	Lacertidae	MN015148.1	GatlMN48	No					Tomé et al., 2018	Spain	2019
Hepatozoon sp.	Epidemiology	MG787248.2	Hsp.MG48	Western Canaries lizard	Gallotia galloti	Squamata	Lacertidae	AM489584.1	GgalAM84	No					Tomé et al., 2018	Spain	2019
Hepatozoon sp.	Epidemiology	MG787247.2	Hsp.MG47	Boettger's lizard	Gallotia caesaris	Squamata	Lacertidae	MN015163.1	GcaeMN63	No					Tomé et al., 2018	Spain	2019
Hepatozoon sp.	Epidemiology	MG787246.2	Hsp.MG46	Gran Canaria giant lizard	Gallotia stehlini	Squamata	Lacertidae	MN015165.1	GsteMN65	No					Tomé et al., 2018	Spain	2019
Hepatozoon sp.	Epidemiology	MG787253.1	Hsp.MG53	Algerian sand racer	Psammodromus algirus	Squamata	Lacertidae	DQ150364.1	PalgDQ64	No					Tomé et al., 2018	Spain	2019
Hepatozoon sp.	Epidemiology	MN512148.1	Hsp.MN48	Wiegmann's worm lizard	Trogonophis wiegmanni	Squamata	Trogonophidae	MG661166.1	TwieMG66	No					Harris et al., 2020	Morocco	2020
Hepatozoon annularis	Species description	MZ851987.1	HannMZ87	Ringed wall gecko	Tarentola annularis	Squamata	Gekkonidae	AF364322.1	TanaAF22	No					Abdel et al., 2022	Egypt	2021
Hepatozoon domerguei	Epidemiology	KM234649.1	HdomKM49	Chameleon	Furcifer sp.	Squamata	Chamaeleonidae	Species not identified	Fsp.	No					Maia et al., 2014	Madagascar	2014
Hepatozoon ayorgbor	Species description, Experimental infection	EF157822.1	HayoEF22	African snake	Lamprophis fuliginosus	Squamata	Lamprophiidae	FJ404302.1	LfulFJ02	Si (in vitro)	Culex quinquefasciatus	Culicidae	HQ709409.1	Cqui	Sloboda et al., 2007	Ghana	2007
Hepatozoon sipedon	Epidemiology	JN181157.1	HsipJN57	Northern water snake	Nerodia sipedon	Squamata	Colubridae	MZ080424.1	NsipMZ24	No					Barta et al., 2012	Canada	2012
Hepatozoon musa	Epidemiology	MF497763.1	HmusMF63	Tropical rattlesnake	Crotalus durissus	Squamata	Viperidae	AF147877.1	CdurAF77	No					Unpublished	Brazil	2018
Hepatozoon musa	Epidemiology	MF497767.1	HmusMF67	Rainbow Boa	Epicrates crassus	Squamata	Boidae	HQ399504.1	EcraHQ04	No					Unpublished	Brazil	2018
Hepatozoon aegypti	Species description	MH198742.1	HaegMH42	Diadem snake	Spalerosophis diadema	Squamata	Colubridae	AF471049.1	SdiaAF49	No					Abdel et al., 2018	Saudi Arabia	2018
Hepatozoon cuestensis	Epidemiology	MF497770.1	HcueMF70	Tropical rattlesnake	Crotalus durissus	Squamata	Viperidae	AF147877.1	CdurAF77	No					Úngari et al., 2018	Brazil	2018
Hepatozoon colubri	Epidemiology	MN723844.1	HcolMN44	Aesculapian snake	Zamenis longissimus	Squamata	Colubridae	MK343914.1	ZlonMK14	No registrado					Zechmeisterova,. 2020	Iran	2020
Hepatozoon castebianae	Epidemiology	AF206670.1	HcasAF70	Snake	No identificado	Squamata	No identificado	Species not identified	No identificado	No					Baneth et al., 2000	Canadá	2000
Hepatozoon boigae	Epidemiology	AF297085.1	HboiAF85	Brown tree snake	Boiga irregularis	Squamata	Colubridae	FJ710794.1	BirrFJ94	No					Jakes et al., 2003	Australia	2003
Hepatozoon sp.	Epidemiology	AY252111.1	Hsp.AY11	slaty-grey snakes	Stegonotus cucullatus	Squamata	Colubridae	No sequences in GenBank	Scuculla	No					Ujvary et al., 2004	Australia	2004
Hepatozoon sp.	Epidemiology	AY252106.1	Hsp.AY06	Argus monitor	Varanus panoptes	Squamata	Varanidae	No sequences in GenBank	Vpanop	No					Ujvary et al., 2004	Australia	2004
Hepatozoon sp.	Epidemiology	AY252108.1	Hsp.AY08	banded tree monitor	Varanus scalaris	Squamata	Varanidae	No sequences in GenBank	Vscala	No					Ujvary et al., 2004	Australia	2004
Hepatozoon sp.	Epidemiology	EU430233.1	Hsp.EU33	brown water python	Liasis fuscus	Squamata	Pythonidae	EF545100.1	LfusEF00	Yes (detected in VH and IH)	Amblyomma moreliae	Ixodidae	No sequences in GenBank	Amor	Vilcins et al., 2009	Australia	2009
Hepatozoon sp.	Epidemiology	HQ292771.1	Hsp.HQ71	Wright's skink	Mabuya wrightii	Squamata	Mabuyinae	AF280135.1	MwriAF35	No					Harris et al., 2011	Seychelles	2011
Hepatozoon sp.	Epidemiology	HQ734787.1	Hsp.HQ87	Common wall gecko	Tarentola mauritanica	Squamata	Gekkonidae	JQ425060.1	TmauJQ60	No					Maia et al., 2011	Algeria	2011
Hepatozoon sp.	Epidemiology	HQ734789.1	Hsp.HQ89	Moroccan lizard	Quedenfeldtia moerens	Squamata	Sphaerodactylidae	KY996815.1	QmoeKY15	No					Maia et al., 2011	Morocco	2011
Hepatozoon sp.	Epidemiology	HQ734791.1	Hsp.HQ91	Moroccan lizard	Scelarcis perspicillata	Squamata	Lacertidae	GQ142122.1	SperGQ22	No					Maia et al., 2011	Morocco	2011
Hepatozoon sp.	Epidemiology	HQ734792.1	Hsp.HQ92	Andalusian wall lizard	Podarcis vaucheri	Squamata	Lacertidae	AY234164.1	PvauAY64	No					Maia et al., 2011	Morocco	2011
Hepatozoon sp.	Epidemiology	HQ734797.1	Hsp.HQ97	Algerian skink	Eumeces algeriensis	Squamata	Scincidae	EU278250.1	EalgEU50	No					Maia et al., 2011	Morocco	2011
Hepatozoon sp.	Epidemiology	HQ734798.1	Hsp.HQ98	Atlas dwarf lizard	Atlantolacerta andreanskyi	Squamata	Lacertidae	GQ142117.1	AandGQ17	No					Maia et al., 2011	Morocco	2011
Hepatozoon sp.	Epidemiology	HQ734802.1	Hsp.HQ02	Moroccan Eyed Lizard	Timon pater tangitana	Squamata	Lacertidae	DQ902144.1	TpatDQ44	No					Maia et al., 2011	Morocco	2011
Hepatozoon sp.	Epidemiology	HQ734805.1	Hsp.HQ05	many-scaled cylindrical skink	Chalcides polylepis	Squamata	Scincidae	EU278095.1	CpolEU95	No					Maia et al., 2011	Morocco	2011
Hepatozoon sp.	Epidemiology	JF491242.1	Hsp.JF42	Boa constrictor	Boa constrictor imperator	Squamata	Boidae	EU273664.1	BconEU64	No					Allen et al., 2011	Oklahoma, USA	2011
Hepatozoon sp.	Epidemiology	HQ292773.1	Hsp.HQ73	Seychelles Wolf Snake	Lycognathophis seychellensis	Squamata	Colubridae	MW711521.1	LseyMW21	No					Harris et al., 2011	Seychelles	2011
Hepatozoon sp.	Epidemiology	JX244268.1	Hsp.JX68	horseshoe whip snake	Hemorrhois hippocrepis	Squamata	Colubridae	AY486916.1	HhipAY16	No					Tome et al., 2012	Morocco	2012
Hepatozoon sp.	Epidemiology	JX531910.1	Hsp.JX10	Iberian wall lizard	Podarcis hispanicus	Squamata	Lacertidae	AY234154.1	PhisAY54	No					Maia et al., 2012	Spain	2012
Hepatozoon sp.	Epidemiology	JX531920.1	Hsp.JX20	Lilford's wall lizard	Podarcis lilfordi	Squamata	Lacertidae	EF694798.1	PlilEF98	No					Maia et al., 2012	Spain	2012
Hepatozoon sp.	Epidemiology	JX531932.1	Hsp.JX32	Bocage's wall lizard	Podarcis bocagei	Squamata	Lacertidae	MN015135.1	PbocMN35	No					Maia et al., 2012	Spain	2012
Hepatozoon cuestensis	Epidemiology	KC342524.1	HcueKC24	Cascabel rattlesnake	Crotalus durissus terrificus	Squamata	Viperidae	AY937305.1	CdurAY05	No					O'Dwyer et al., 2013	Brazil	2013
Hepatozoon massardii	Epidemiology	KC342525.1	HmasKC25	Cascabel rattlesnake	Crotalus durissus terrificus	Squamata	Viperidae	AY937305.1	CdurAY05	No					O'Dwyer et al., 2013	Brazil	2013
Hepatozoon cevapii	Epidemiology	KC342526.1	HcevKC26	Cascabel rattlesnake	Crotalus durissus terrificus	Squamata	Viperidae	AY937305.1	CdurAY05	No					O'Dwyer et al., 2013	Brazil	2013
Hepatozoon sp.	Epidemiology	KC696565.1	Hsp.KC65	Schokari sand racer	Psammophis schokari	Squamata	Colubridae	MG003028.1	PschMG28	No					Tome et al., 2013	Algeria	2013
Hepatozoon garnhami	Species description	JQ746622.1	HgarJQ22	Schokari sand racer	Psammophis schokari	Squamata	Colubridae	MG003028.1	PschMG28	No					Abdel-Baki et al., 2014	Saudi Arabia	2014
Hepatozoon sp.	Epidemiology	KJ408510.1	Hsp.KJ10	Saharan horned viper	Cerastes cerastes	Squamata	Viperidae	AF471028.1	CcerAF28	No					Tome et al., 2014	Figuig (Morocco)	2014
Hepatozoon sp.	Epidemiology	KJ408512.1	Hsp.KJ12	herald snake	Crotaphopeltis hotamboeia	Squamata	Colubridae	AY612064.1	ChotAY64	No					Tome et al., 2014	Tillaberi (Niger)	2014
Hepatozoon sp.	Epidemiology	KJ408513.1	Hsp.KJ13	large whipsnake	Dolichophis caspius	Squamata	Colubridae	HM210788.1	DcasHM88	No					Tome et al., 2014	Kirklareli (Turkey)	2014
Hepatozoon sp.	Epidemiology	KJ408514.1	Hsp.KJ14	Coin-marked snake	Hemorrhois nummifer	Squamata	Colubridae	AY376742.1	HnumAY42	No					Tome et al., 2014	Kars (Turkey)	2014
Hepatozoon sp.	Epidemiology	KJ408515.1	Hsp.KJ15	green whip snake	Hierophis viridiflavus	Squamata	Colubridae	AY486925.1	HvirAY25	No					Tome et al., 2014	Sardinia (Italy)	2014
Hepatozoon sp.	Epidemiology	KJ408521.1	Hsp.KJ21	false smooth snake	Macroprotodon cucullatus	Squamata	Colubridae	AF471087.1	McucAF87	No					Tome et al., 2014	Ouarzazate (Morocco)	2014
Hepatozoon sp.	Epidemiology	KJ408524.1	Hsp.KJ24	false cobra	Malpolon moilensis	Squamata	Lamprophiidae	DQ486333.1	MmoiDQ33	No					Tome et al., 2014	Figuig (Morocco)	2014
Hepatozoon sp.	Epidemiology	KJ408525.1	Hsp.KJ25	Egyptian cobra	Naja haje	Squamata	Elapidae	AY611994.1	NhajAY94	No					Tome et al., 2014	Tan Tan (Morocco)	2014
Hepatozoon sp.	Epidemiology	KJ408526.1	Hsp.KJ26	Dice snake	Natrix tessellata	Squamata	Colubridae	AY487680.1	NtesAY80	No					Tome et al., 2014	Karakose (Turkey)	2014
Hepatozoon sp.	Epidemiology	KJ408531.1	Hsp.KJ31	Italian Aesculapian snake	Zamenis lineatus	Squamata	Colubridae	HQ392567.1	ZlinHQ67	No					Tome et al., 2014	Bari (Italy)	2014
Hepatozoon canis	Epidemiology	KJ408532.1	HcanKJ32	European ratsnake	Zamenis situla	Squamata	Colubridae	DQ902125.1	ZsitDQ25	No					Tome et al., 2014	Bari (Italy)	2014
Hepatozoon domerguei	Epidemiology	KM234646.1	HdomKM46	Colubrid snake of Madagascar	Madagascarophis colubrinus	Squamata	Colubridae	AY586253.1	McolAY53	No					Maia et al., 2014	Madagascar	2014
Hepatozoon domerguei	Epidemiology	KM234648.1	HdomKM48	Snake from Madagascar	Ithycyphus oursi	Squamata	Lamprophiidae	FJ404309.1	IourFJ09	No					Maia et al., 2014	Madagascar	2014
Hepatozoon sp.	Epidemiology	KJ408528.1	Hsp.KJ28	Mograbin diadem snake	Spalerosophis dolichospilus	Squamata	Colubridae	No sequences in GenBank	Sdolichospi	No					Tome et al., 2014	Morocco (Kaar Es Souk)	2014
Hepatozoon chinensis	Species description	KF939628.1	Hsp.KF28	king ratsnake	Elaphe carinata	Squamata	Colubridae	DQ902133.1	EcarDQ33	No					Han et al., 2015	China	2015
Hepatozoon sp.	Epidemiology	KM234612.1	Hsp.KM12	Brazilian gecko	Phyllopezus pollicaris	Squamata	Phyllodactylidae	JQ827196.1	PpolJQ96	No					Harris et al., 2015	Brazil	2015
Hepatozoon sp.	Epidemiology	KM234614.1	Hsp.KM14	Peraiba gecko	Phyllopezus periosus	Squamata	Phyllodactylidae	JQ826832.1	PperJQ32	No					Harris et al., 2015	Brazil	2015
Hepatozoon sp.	Epidemiology	KM234615.1	Hsp.KM15	tropical house gecko	Hemidactylus mabouia	Squamata	Gekkonidae	U69833.1	HmabU633	No					Harris et al., 2015	Brazil	2015
Karyolysus paradoxa	Species description	KX011040.1	HparKX40	rock monitor	Varanus albigularis	Squamata	Varanidae	No sequences in GenBank	Valbigula	No					Cook et al., 2016 (Santos Dias 1954)	Mozambique	2016
Hepatozoon sp.	Epidemiology	KU680422.1	Hsp.KU22	Morocco wall gecko	Tarentola boehmei	Squamata	Gekkonidae	AF364320.1	TboeAF20	No					Tome et al., 2016	Morocco	2016
Hepatozoon sp.	Epidemiology	KU680423.1	Hsp.KU23	East Canary gecko	Tarentola angustimentalis	Squamata	Gekkonidae	Z93326.1	TangZ926	No					Tome et al., 2016	Morocco	2016
Hepatozoon sp.	Epidemiology	KU680425.1	Hsp.KU25	desert wall gecko	Tarentola deserti	Squamata	Gekkonidae	AF364321.1	TdesAF21	No					Tome et al., 2016	Morocco	2016
Hepatozoon sp.	Epidemiology	KU680431.1	Hsp.KU31	African Wall Gecko	Tarentola ephippiata	Squamata	Gekkonidae	AF364324.1	TephAF24	No					Tome et al., 2016	Morocco	2016
Hepatozoon sp.	Epidemiology	KU680442.1	Hsp.KU42	Wolfgang’s Wall Gecko	Tarentola fascicularis	Squamata	Gekkonidae	No sequences in GenBank	Tfascicula	No					Tome et al., 2016	Morocco	2016
Hepatozoon musa	Species description	KX880079.1	HmusKX79.1	Paraguay Green Racer	Philodryas nattereri	Squamata	Colubridae	No sequences in GenBank	Pnatter	No					Borges et al., 2017	Brazil (Upanema)	2017
Hepatozoon angeladaviesae	Species description	MG519501.1	HangMG01	spotted bush snake	Philothamnus semivariegatus	Squamata	Colubridae	AY612071.1	PsemAY71	No					Cook et al., 2018	South Africa	2018
Hepatozoon cecilhoarei	Species description	MG519504.1	HcecMG04	Natal Green Snake	Philothamnus natalensis natalensis	Squamata	Colubridae	AY612069.1	PnatAY69	No					Cook et al., 2018	South Africa	2018

## Sheet: RODENTIA
Organisms	Kind of study	Acces Number	Code PACo	Host common name	Host Scientific name	Order of vertebrate host	Family	GenBank #2cytb	Code PACo2	Detected in definitive host?	Definitive host	Family2	Genbank #3 16S	Code PaCO32	Reference	Geographical location	Year
Hepatozoon sp.	Epidemiology	AB181504.1	Hsp.AB04	Greater bandicoot rat	Bandicota indica	Rodentia	Muridae	JQ735467.1	BindJQ67	No					Unpublished	Thailand	2019
Hepatozoon ayorgbor	Epidemiology	KT274177.1	HayoKT77	Wood mouse	Apodemus sylvaticus	Rodentia	Muridae	AJ298605.1	AsylAJ05	No					Unpublished	Croatia	2016
Hepatozoon cf. ayorgbor	Epidemiology	MW342705.1	HayoMW05	Great gerbil	Rhombomys opimus	Rodentia	Muridae	MT024685.1	RopiMT85	No					Wang y Ji., 2020	China	2020
Hepatozoon griseisciuri	Epidemiology	MK452253.1	HgriMK53	Eastern gray squirrel	Sciurus carolinensis	Rodentia	Sciuridae	FJ200744.1	ScarFJ44	No					Léveillé et al., 2020	Canada	2020
Hepatozoon sciuri	Epidemiology	MN104636.1	HsciMN36	Red squirrel	Sciurus vulgaris	Rodentia	Sciuridae	AB775131.1	SvulAB31	No					Modrý et al., 2021	Czech Republic	2020
Hepatozoon cf. ophisauri	Epidemiology	MW256822.1	HophMW22	Great gerbil	Rhombomys opimus	Rodentia	Muridae	MT024685.1	RopiMT85	No					Wang., 2020	China	2020
Hepatozoon sp.	Epidemiology	AY600626.1	Hsp.AY26	bank vole	Clethrionomys glareolus	Rodentia	Cricetidae	DQ472348.1	CglaDQ48	No					Criado Fornelio et al., 2006	Spain and Brazil	2006
Hepatozoon sp.	Epidemiology	EF620027.1	Hsp.EF27	White-footed mouse	Peromyscus leucopus	Rodentia	Cricetidae	KX784166.1	PleuKX66	No					Johnson et al., 2007	USA (Oklahoma)	2007
Hepatozoon americanum	Experimental infection	EU249993.1	HameEU93	cotton rat	Sigmodon hispidus	Rodentia	Cricetidae	EU073178.1	ShisEU78	Yes	Amblyomma maculatum	Ixodidae	L34318.1	Amac	Johnson et al., 2008	USA (Oklahoma)	2008
Hepatozoon sp.	Epidemiology	EF222259.1	Hsp.EF59	Red squirrel	Sciurus vulgaris	Rodentia	Sciuridae	AB775131.1	SvulAB31	No					Criado fornelio et al., 2009	Brazil and Venezuela	2009
Hepatozoon sp.	Epidemiology	FJ719815.1	Hsp.FJ15	olive grass mouse	Abrothrix olivaceus	Rodentia	Cricetidae	KC841338.1	AoliKC38	No					Merino et al., 2009	Chile	2009
Hepatozoon sp.	Epidemiology	FJ719819.1	Hsp.FJ19	Sanborn's grass mouse	Abrothrix sanborni	Rodentia	Cricetidae	KP666008.1	AsanKP08	No					Merino et al., 2009	Chile	2009
Hepatozoon sp.	Epidemiology	JF491235.1	Hsp.JF35	Cotton mouse	Peromyscus gossypinus	Rodentia	Cricetidae	DQ385625.1	PgosDQ25	No					Allen et al., 2011	Georgia, USA	2011
Hepatozoon sp.	Epidemiology	JF491236.1	Hsp.JF36	Southern plains woodrat	Neotoma micropus	Rodentia	Cricetidae	EU286808.1	NmicEU08	No					Allen et al., 2011	Texas, USA	2011
Hepatozoon sp.	Epidemiology	JF491238.1	Hsp.JF38	Dusky-footed woodrat	Neotoma fuscipes	Rodentia	Cricetidae	KP129298.1	NfusKP98	No					Allen et al., 2011	California, USA	2011
Hepatozoon sp.	Epidemiology	JF491240.1	Hsp.JF40	Eastern gray squirrel,	Sciurus carolinensis	Rodentia	Sciuridae	FJ200744.1	ScarFJ44	No					Allen et al., 2011	Georgia, USA	2011
Hepatozoon sp.	Epidemiology	JF491241.1	Hsp.JF41	Woodchuck	Marmota monax	Rodentia	Sciuridae	AF157953.1	MmonAF53	No					Allen et al., 2011	Missouri, USA	2011
Hepatozoon erhardovae	Epidemiology	KF418367.1	HerhKF67	Bank vole	Myodes glareolus	Rodentia	Cricetidae	EU483594.1	MglaEU94	Si	Megabothris turbidus		No seq	Mtur	Bajer et al., 2014	Poland	2014
Hepatozoon sp.	Epidemiology	KJ499527.1	Hsp.KJ27	greater Egyptian jerboa	Jaculus orientalis	Rodentia	Dipodidae	JN652664.1	JoriJN64	No					Maia et al., 2014	Morocco:	2014
Hepatozoon sp.	Epidemiology	KJ499535.1	Hsp.KJ35	African jerboa	Jaculus jaculus	Rodentia	Dipodidae	KM257929.1	JjacKM29	No					Maia et al., 2014	Mauritania: Brakna	2014
Hepatozoon erhardovae	Epidemiology	KJ608372.1	HerhKJ72	striped field mouse	Apodemus agrarius	Rodentia	Muridae	AB303226.1	AagrAB26	Yes	Megabothris turbidus	Ceratophyllidae	No sequences in GenBank	Mtur	Rigó et al., 2016	Hungary	2016
Hepatozoon sp.	Epidemiology	KP757838.1	Hsp.KP38	large vesper mouse	Calomys callosus	Rodentia	Cricetidae	KT965002.1	CcalKT02	No					Wolf et al., 2016	Pantanal, Brazil	2016
Hepatozoon sp.	Epidemiology	KU597250.1	Hsp.KU50	yellow-necked mouse	Apodemus flavicollis	Rodentia	Muridae	AJ298602.1	AflaAJ02	No					Hamsikova et al., 2016	Fugelka	2016
Hepatozoon sp.	Epidemiology	KU597252.1	Hsp.KU52	Bank vole	Myodes glareolus	Rodentia	Cricetidae	EU483594.1	MglaEU94	No					Hamsikova et al., 2016	Bratislava	2016
Hepatozoon sp.	Epidemiology	KU667308.1	Hsp.KU08	black-footed colilargo	Oligoryzomys nigripes	Rodentia	Cricetidae	EU258551.1	OnigEU51	No					Demoner et al., 2016	Botucatu, Brazil	2016
Hepatozoon sp.	Epidemiology	KU955995.1	Hsp.KU95	Bushveld gerbil	Gerbilliscus leucogaster	Rodentia	Muridae	JF704162.1	GleuJF62	No					Harris et al., 2016	South Africa	2016
Hepatozoon ayorgbor	Epidemiology	KT274178.1	HayoKT78	yellow-necked mouse	Apodemus flavicollis	Rodentia	Muridae	AJ298602.1	AflaAJ02	No					Unpublished	Croatia	2016
Hepatozoon sp.	Epidemiology	KY684004.1	Hsp.KY04	lowland paca	Cuniculus paca	Rodentia	Cuniculidae	MW375432.1	CpacMW32	No					Soares et al. 2017	Santarem, Brazil	2017
Hepatozoon sp.	Epidemiology	KU667309.1	Hsp.KU09	yellow pygmy rice rat	Oligoryzomys flavescens	Rodentia	Cricetidae	EU258545.1	OflaEU45	No					Demoner et al., 2017	Botucatu, Brazil	2017
Hepatozoon canis	Epidemiology	KY965141.1	HcanKY41	capybara	Hydrochoerus hydrochaeris	Rodentia	Caviidae	GU136721.1	HhydGU21	No					Gomes et al., 2018	Brazil	2018
Hepatozoon cuestensis	Epidemiology	KY965144.1	HcueKY44	capybara	Hydrochoerus hydrochaeris	Rodentia	Caviidae	GU136721.1	HhydGU21	No					Gomes et al., 2018	Brazil	2018

## Sheet: INVERTEBRADOS
Organisms	Kind of study	Acces Number	Code PACo	Host common name	Host Scientific name	Order of vertebrate host	Family	GenBank #2cytb	Code PACo2	Detected in definitive host?	Definitive host	Family2	Genbank #3 16S	Code PaCO32	Reference	Geographical location	Year
Hepatozoon canis	Epidemiology	MH595911.1	HcanMH11	No						Si	Rhipicephalus sanguineus	Ixodidae	JX416324.1	RsanJX24	Chao et al., 2019	Taiwan	2019
Hepatozoon sp.	Epidemiology	MH784532.1	Hsp.MH32	No						Si	Flea	Pulicidae	Not identified		Unpublished	Slovakia	2019
Hepatozoon canis	Epidemiology	MK294048.1	HcanMK48	No						Si	Haemaphysalis longicornis	Ixodidae	MT780294.1	HlonMT94	Li., 2018	China	2019
Hepatozoon sp.	Epidemiology	MZ351069.1	Hsp.MZ69	No						Si	Rhipicephalus simus/ Rhipicephalus muchlensi	Ixodidae	KJ739594.1	RsimKJ94	Ledger et al., 2021	Eswatini	2021
Hepatozoon canis	Epidemiology	MW684291.1	HcanMW91	No						Si	Rhipicephalis sanguineus	Ixodidae	JX416324.1	RsanJX24	Aslan et al., 2021	Turkey	2021
Hepatozoon canis	Epidemiology	KT215377.1	HcanKT77	Dog	Canis lupus familiaris	Carnivora	Canidae	KJ660981.1	Clupfam	Si	Amblyomma cajennense	Ixodidae	NC_020333.1	AcajNC33	Jarquín et al., 2016	Mexico	2015
Hepatozoon canis	Epidemiology	KP167594.1	HcanKP94	No							Amblyomma sculptum	Ixodidae	NC_032369.1	AscuNC69	Unpublished	Brazil	2015
Hepatozoon canis	Epidemiology	MT107092.1	HcanMT92	Dog	Canis lupus familiaris	Carnivora	Canidae	KJ660981.1	Clupfam	Si	Haemaphysalis longicornis	Ixodidae	MT780294.1	HlonMT94	Guo et al., 2020	China	2020
Hepatozoon canis	Epidemiology	KC509532.1	HcanKC32	Dog	Canis lupus familiaris	Carnivora	Canidae	KJ660981.1	Clupfam	Si	Haemaphysalis concinna	Ixodidae	OM368287.1	HconOM87	Hornok et al., 2013	Hungary	2013
Hepatozoon felis	Epidemiology	KY056823.1	HfelKY23	Asiatic lion	Panthera leo	Carnivora	Felidae	AF384818.1	Pleo	Si	Rhipicephalus sanguineus	Ixodidae	JX416324.1	RsanJX24	Bhusri et al., 2017	Thailand	2017
Hepatozoon canis	Epidemiology	HQ605710.1	HcanHQ10	Dog	Canis lupus familiaris	Carnivora	Canidae	KJ660981.1	Clupfam	Si	Rhipicephalus microplus	Ixodidae	KP143546.1	RmicKP46	De Miranda et a., 2011	Brazil	2011
Hepatozoon canis	Epidemiology	MN294724.1	HcanMN24	No						Si	Rhipicephalus decoloratus	Ixodidae	NC_052828.1	RdecNC28	Unpublished	Kenya	2020
Hepatozoon canis	Epidemiology	MN463026.1	HcanMN26	Red fox	Vulpes vulpes	Carnivora	Canidae	DQ498127.1	Caur	Si	Rhipicephalus turanicus	Ixodidae	MT239163.1	RturMT63	Orkun et al., 2020	Turkey	2020
Hepatozoon ursi	Epidemiology	MN463021.1	HursMN21	Brown bear	Ursus arctos	Carnivora	Ursidae	HG008039.1	Uarc	Si	Hyalomma marginatum	Ixodidae	MT239157.1	HmarMT57	Orkun et al., 2020	Turkey	2020
Hepatozoon canis	Epidemiology	KU597235.1	HcanKU35	No						Si	Ixodes ricinus	Ixodidae	MT239160.1	IricMT60	Hamšíková et al., 2016	Slovakia	2016
Hepatozoon canis	Epidemiology	KC584777.1	HcanKC77	Red fox	Vulpes vulpes	Carnivora	Canidae	DQ498127.1	Caur	Si	Dermacentor reticulatus	Ixodidae	MT478096.1	DretMT96	Najm et al., 2014	Germany	2013
Hepatozoon felis	Epidemiology	JQ867388.1	HfelJQ88	No						Si	Rhipicephalus sanguineus	Ixodidae	JX416324.1	RsanJX24	Aktas et al., 2013	Turkey	2012
Hepatozoon felis	Epidemiology	MN905025.1	HfelMN25	Eurasian lynx	Lynx lynx	Carnivora	Felidae	MK040982.1	Llyn	Si	Haemaphysalis parva	Ixodidae	MT239159.1	HparMT59	Orkun et al., 2020	Turkey	2020
Hepatozoon felis	Epidemiology	MN905023.1	HfelMN23	Brown bear	Ursus arctos	Carnivora	Ursidae	HG008039.1	Uarc	Si	Ixodes ricinus	Ixodidae	MT239160.1	IricMT60	Orkun et al., 2020	Turkey	2020
Hepatozoon sp.	Epidemiology	AY461377.2	Hsp.AY77	Crab eating fox	Cerdocyon thous	Carnivora	Canidae	KU253529.1	Ctho	Yes (detected in VH and IH)	Amblyomma aureolatum	Ixodidae	No sequences in GenBank	Aaur	Criado Fornelio et al., 2006	Brazil	2006
Hepatozoon ursi	Epidemiology	EU041718.1	HursEU18	Asian black bear	Ursus thibetanus japonicus	Carnivora	Ursidae	AB360964.1	Uthija	Yes (detected in VH and IH)	Haemaphysalis japonica	Ixodidae	NC_037246.1	HjapNC46	Kubo et al., 2008	Japan	2008
Hepatozoon sp.	Epidemiology	EU430233.1	Hsp.EU33	brown water python	Liasis fuscus	Squamata		EF545100.1	Lfus	Yes (detected in VH and IH)	Amblyomma moreliae	Ixodidae	No sequences in GenBank	Amor	Vilcins et al., 2009	Australia	2009
Hepatozoon sp.	Epidemiology	EU430236.1	Hsp.EU36	brown water python	Liasis fuscus	Squamata	Pythonidae	EF545100.1	Lfus	Yes (detected in VH and IH)	Amblyomma fimbriatum	Ixodidae	NC_017759.1	AfimNC59	Vilcins et al., 2009	Australia	2009
Hepatozoon sp.	Epidemiology	FJ719813.1	Hsp.FJ13	Monito del monte	Dromiciops gliroides	Microbiotheria		NC018788	Dgli	Yes (detected in VH and IH)	Ixodes neuquenensis	Ixodidae	No sequences in GenBank	Ineu	Merino et al., 2009	Chile	2009
Hepatozoon sp.	Epidemiology	JQ080302.1	Hsp.JQ02	Unknown	NR	NR		NR		Yes	Aedes taeniorhynchus	Culicidae	MN626442.1	AtaeMN42	Bataille et al., 2012	Galápagos Islands	2012
Hepatozoon canis	Epidemiology	KC584778.1	HcanKC78	Red fox	Vulpes vulpes	Carnivora	Canidae	DQ498127.1	Vvul	Yes (detected in VH and IH)	Ixodes hexagonus	Ixodidae	NC_002010.1	IhexNC10	Najm et al., 2014	Germanny	2014
Hepatozoon canis	Epidemiology	KC584780.1	HcanKC80	Red fox	Vulpes vulpes	Carnivora	Canidae	DQ498127.1	Vvul	Yes (detected in VH and IH)	Ixodes canisuga	Ixodidae	No sequences in GenBank	Ican	Najm et al., 2014	Germany	2014
Hepatozoon erhardovae	Epidemiology	KJ634066.1	HerhKJ66	striped field mouse	Apodemus agrarius	Rodentia	Muridae	AB303226.1	Aagr	Yes (detected in VH and IH)	Ctenophthalmus agyrtes	Ctenophthalmidae	KM890737.1	CagyKM37	Rigo et al., 2016	Hungary	2016

## Sheet: ANURA
Organisms	Kind of study	Acces Number	Code PACo	Host common name	Host Scientific name	Order of vertebrate host	Family	GenBank #2cytb	Code PACo2	Detected in definitive host?	Definitive host	Family2	Genbank #3 16S	Code PaCO32	Reference	Geographical location	Year
Hepatozoon catesbianae	Epidemiology	AF176837.1	HcasAF37	Bullfrog	Lithobates catesbeianus	Anura	Ranidae	MT668580.1	LcatMT80	No					Mathew et al., 2000	United State	2000
Hepatozoon involucrum	Species description	MG041591.1	HinvMG91	Painted reed frog	Hyperolius marmoratus	Anura	Hyperoliidae	NC_023381.1	Hmar	No					Netherlands et al., 2018	South Africa	2017
Hepatozoon clamatae	Epidemiology	MN244529.1	HclaMN29	Green frog	Lithobates clamitans	Anura	Ranidae	MT889343.1	LclaMT43	No					Léveillé et al., 2021	Canada	2020
Hepatozoon theileri	Epidemiology	KP119773.1	HtheKP73	South African River Frog	Amietia quecketti	Anura	Pyxicephalidae	No sequences in GenBank	Aque	No					Netherlands et al., 2014	South Africa	2015
Hepatozoon theileri	Species description	MG041605.1	HtheMG05	Drakensberg frog	Amietia delalandii	Anura	Pyxicephalidae	No sequences in GenBank	Adel	No					Netherlands et al., 2017	South Africa	2017
Hepatozoon tenuis	Species description	MG041595.1	HtenMG95	Fornasini's Frog	Afrixalus fornasini	Anura	Hyperoliidae	No sequences in GenBank	Afor	No					Netherlans et al., 2017	South Africa	2017
Hepatozoon tenuis	Species description	MG041599.1	HtenMG99	Marbled reed frog	Hyperolius marmoratus	Anura	Hyperoliidae	NC_023381.1	HmarNC81	No					Netherlans et al., 2017	South Africa	2017
Hepatozoon thori	Species description	MG041600.1	HthoMG00	Argus reed frog	Hyperolius argus	Anura	Hyperoliidae	No sequences in GenBank	Harg	No					Netherlans et al., 2017	South Africa	2017
Hepatozoon thori	Species description	MG041603.1	HthoMG03	Marbled reed frog	Hyperolius marmoratus	Anura	Hyperoliidae	NC_023381.1	HmarNC81	No					Netherlans et al., 2017	South Africa	2017
Hepatozoon ixoxo	Species description	KP119772.1	HixoKP72	Flat backed toad	Amietophrynus maculatus	Anura	Bufonidae	No sequences in GenBank	Amac	No					Netherlans et al., 2014	South Africa	2015
Hepatozoon catesbianae	Epidemiology, Experimental infection	AF110241.1	HcasAF41	Green frog	Lithobates clamitans	Anura	Ranidae	MT889343.1	Lcla	Si	Culex pipiens	Culicidae	KY744191.2	Cpip	Smith et al., 1999	Canada	1999
Hepatozoon ixoxo	Epidemiology	MG041604.1	HixoMG04	Merten's striped toad	Sclerophrys pusilla	Anura	Bufonidae	No sequences in GenBank	Spus	No					Netherlans et al., 2018	South Africa	2017
Hepatozoon sipedon	Epidemiology	AF206671.1	HsipAF71	Frog	No identificado	Anura	No identificado	No identificado	No identificado						Baneth et al., 2000	Canada	2000
Hepatozoon magna	Phylogenetic analysis	HQ224960.1	HmagHQ60	edible frog	Rana esculenta	Anura	Ranidae	JN627424.1	RescJN24	No					Barta et al., 2012	Canada	2012
Hepatozoon ixoxo	Epidemiology	KP119770.1	HixoKP70	eastern olive toad	Amietophrynus garmani	Anura	Bufonidae	No sequences in GenBank	Agar	No					Netherlands et al., 2014	South Africa	2014
Hepatozoon ixoxo	Epidemiology	KP119771.1	HixoKP71	African common toad	Amietophrynus gutturalis	Anura	Bufonidae	No sequences in GenBank	Agut	No					Netherlands et al., 2014	South Africa	2014
Hepatozoon sp.	Epidemiology	KF733812.1	Hsp.KF12	Iberian waterfrog	Pelophylax perezi	Anura	Ranidae	MF667575.1	PperMF75	No					Harris et al., 2014	Azores, Portugal	2014
Hepatozoon sp.	Epidemiology	JX987775.1	Hsp.JX75	pointedbelly frog	Leptodactylus podicipinus	Anura	Leptodactylidae	KF548073.1	LpodKF73	No					Menezes et al., 2015	Brazil (Mato grosso do Sul)	2015
Hepatozoon sp.	Epidemiology	JX987775.1	Hsp.JX75	Creole frog	Leptodactylus chaquensis	Anura	Leptodactylidae	No sequences in GenBank	Lcha	No					Menezes et al., 2015	Brazil (Mato grosso do Sul)	2015
Hepatozoon ixoxo	Epidemiology	KX512803.1	HixoKX03	Merten's striped toad	Sclerophrys pusilla	Anura	Bufonidae	No sequences in GenBank	Spus	No					Conradie et al., 2016	South Africa	2016
Hepatozoon involucrum	Species description	MG041594.1	HinvMG94	Painted reed frog	Hyperolius marmoratus	Anura	Hyperoliidae	NC_023381.1	HmarNC81	No					Netherlands et al., 2018	South Africa	2017

## Sheet: Other groups
Organisms	Kind of study	Acces Number	Code PACo	Host common name	Host Scientific name	Order of vertebrate host	Family	GenBank #2cytb	Code PACo2	Detected in definitive host?	Definitive host	Family2	Genbank #3 16S	Code PaCO32	Reference	Geographical location	Year
Hepatozoon fitzsimonsi	Epidemiology	KJ702453.1	HfitKJ53	Angulate tortoise	Chersina angulata	Testudines	Testudinidae	LR699873.1	CangLR73	No					Cook et al., 2014	South Africa	2015
Hepatozoon fitzsimonsi	Epidemiology	KR069084.1	HfitKR84	Eastern hinged back tortoise	Kinixys zombensis	Testudines	Testudinidae	HE662354.1	KzomHE54	Si	Ammblyoma sparsum	Ixodidae	No sequences in GenBank	Aspa	Cook et al., 2015	South Africa	2014
Hepatozoon fitzsimonsi	Epidemiology	MT704950.1	HfitMT50	African hinge back tortoise Kinixys	Kinixys belliana	Testudines	Testudinidae	HE662328.1	KbelHE28	No					Adetunji., 2021	Nigeria	2020
Hepatozoon sp.	Epidemiology	KY684006.1	Hsp.KY06	scorpion mud turtle	Kinosternon scorpioides	Testudines	Kinosternidae	KF301387.1	KscoKF87	No					Soares et al. 2017	Mato Grosso, Brazil	2017
Hepatozoon tuatarae	Epidemiology	GU385473.1	HtuaGU73	Tuatara	Sphenodon punctatus	Sphenodontia	Sphenodontidae	AY426670.1	Spun	Si	Amblyomma sphenodonti	Ixodidae	NC_017745.1	Asph	Herbert et al., 2010	Australia	2010
Hepatozoon canis	Epidemiology	MT458172.1	HcanMT72	Brazilian tapir	Tapirus terrestris	Perissodactyla	Tapiridae	JF718879.1	TterJF79	No					Unpublished	Brazil	2020
Hepatozoon canis	Epidemiology	MN989311.1	HcanMN11	Arabian camel	Camelus dromedarius	Artiodactyla	Camelidae	MW811316.1	CdroMW16	No					Alanazi et al., 2020	Saudi Arabia	2020
Hepatozoon sp.	Epidemiology	LC062147.1	Hsp.LC47	Japanese wild boar	Sus scrofa leucomystax	Artiodactyla	Suidae	AB015070.1	SleuAB70	No					Matsuo et al., 2017	Gihu, Japan	2017
Hepatozoon apri	Species description	LC314791.1	HaprLC91	Japanese wild boar	Sus scrofa leucomystax	Artiodactyla	Suidae	AB015070.1	SleuAB70	No					Yamamoto et al., 2017	Tokushima, Japan	2017
Hepatozoon sp.	Epidemiology	MK257775.1	Hsp.MK75	Common opossums	Didelphis marsupialis	Didelphimorphia	Didelphidae	MG491975.1	DmarMG75	No					Colle et al., 2019	Brazil	2019
Hepatozoon canis	Epidemiology	KY392884.1	HcanKY84	White eared opossum	Didelphis albiventris	Didelphimorphia	Didelphidae	KT447519.1	DalbKT19	No					Da Silva et al., 2017	Brazil	2017
Hepatozoon sp.	Epidemiology	JF491225.1	Hsp.JF25	Virginia opossum	Didelphis virginiana	Didelphimorphia	Didelphidae	KJ129896.1	DvirKJ96	No					Allen et al., 2011	Georgia, USA	2011
Hepatozoon sp.	Epidemiology	EF152219.1	Hsp.EF19	southern brown bandicoot	Isoodon obesulus	Peramelemorphia	Peramelidae	JF718354.1	IobeJF54	No					Wicks et al., 2006	Australia	2006
Hepatozoon sp.	Epidemiology	KX361174.1	Hsp.KX74	Bandicoot	Isoodon macrourus	Peramelemorphia	Peramelidae	JN228211.1	ImacJN11	No					Barbosa et al., 2017	Australia	2017
Hepatozoon sp.	Epidemiology	FJ719813.1	Hsp.FJ13	Monito del monte	Dromiciops gliroides	Microbiotheria	Microbiotheriidae	MW176030.1	DgliMW30	Yes (detected in VH and IH)	Ixodes neuquenensis	Ixodidae	AY254395.1	Ineu	Merino et al., 2009	Chile	2009
Hepatozoon sp.	Experimental infection	FJ895406.1	Hsp.FJ06	New Zealand white rabbits	Sylvilagus floridanus	Lagomorpha	Leporidae	AY292724.1	SfloAY24	No					Johnson et al., 2009	USA (Oklahoma)	2009
Hepatozoon sp.	Epidemiology	FJ895407.1	Hsp.FJ07	Swamp rabbit	Sylvilagus aquaticus	Lagomorpha	Leporidae	AY292726.1	SaquAY26	No					Johnson et al., 2009	USA (Oklahoma)	2009
Hepatozoon sp.	Epidemiology	KC848055.1	Hsp.KC55	Fawn leaf-nosed bat	Hipposideros cervinus	Chiroptera	Hipposideridae	DQ054805.1	HcerDQ05	No					Pinto et al., 2013	Borneo	2013
Hepatozoon peircei	Species description	KF022102.1	HpeiKF02	black storm petrel	Oceanodroma melania	Procellariiformes	Hydrobatidae	AF076065.1	OmelAF65	No					Merino et al., 2014	Mexico	2014
Hepatozoon sp.	Epidemiology	MF541372.1	Hsp.MF72	Egyptian vulture	Neophron percnopterus	Accipitriformes	Accipitridae	EU496468.1	NperEU68	No					Nadler et al., 2017	Israel	2017
Hepatozoon seychellensis	Epidemiology	KF246566.1	HseyKF66	Cecilia	Grandisonia alternans	Gymnophiona	Indotyphlidae	HQ444109.1	GaltHQ09	No					Harris et al., 2013	Seychelles	2014
Hapetozoon caimani	Epidemiology	MF322538.1	HcaiMF38	Yacare Caiman	Caiman yacare	Crocodilia	Alligatoridae	AY919350.1	CyarAY50	No					Bouer et al., 2017	Brazil	2017
Hapetozoon caimani	Epidemiology	MF435046.1	HcaiMF46	Spectacled caiman	Caiman crocodilus	Crocodilia	Alligatoridae	MT316400.1	CcroMT00	No					Unpublished	Brazil	2018
Hepatozoon sp.	Epidemiology	KY684007	HfelKY07	Spectacled caiman	Caiman crocodilus	Crocodilia	Alligatoridae	MT316400.1	CcroMT00	No					Soares et al. 2017	Santarem, Brazil	2017
