# Supplementary material for: Host switching is the main driver of coevolution between Hepatozoon parasites and their vertebrate hosts
Source: Parasit Vectors. 2025 Jul 23;18:293. doi: 10.1186/s13071-025-06870-4 (PMC12288290; doi:10.1186/s13071-025-06870-4)
Supplement: Supplementary file 3 — Additional file 3: Scripts used for running the PACo and Parafit analyses in R [file 13071_2025_6870_MOESM3_ESM.zip]

Archive with 20 entries (20 files):
- Carnivora.txt
- HostCarnivora.TRE
- HostInvertebrate.tre
- HostRodentia.tre
- HostSquamata.TRE
- Invertebrate.txt
- PACoCarnivora.Rmd
- PACoInvertebrate.Rmd
- PACoRodentia.Rmd
- PACoSquamata.Rmd
- ParaFitCarnivora.Rmd
- ParaFitInvertebrate.Rmd
- ParaFitRodentia.Rmd
- ParaFitSquamata.Rmd
- ParasiteCarnivora.tre
- ParasiteInvertebrate.TRE
- ParasiteRodentia.TRE
- ParasiteSquamata.TRE
- Rodentia.txt
- Squamata.txt
