# Supplementary material for: Host switching is the main driver of coevolution between Hepatozoon parasites and their vertebrate hosts
Source: Parasit Vectors. 2025 Jul 23;18:293. doi: 10.1186/s13071-025-06870-4 (PMC12288290; doi:10.1186/s13071-025-06870-4)
Supplement: Supplementary file 3 — Additional file 3: Scripts used for running the PACo and Parafit analyses in R [file 13071_2025_6870_MOESM3_ESM.zip › HostCarnivora.TRE]

((((((((((PbenAB15:0.135017,PiriAB28:0.135017):1.845752,PplaFJ58:1.980769):1.465372,(FcatMN96:0.043006,FsilMN94:0.043006):3.403135):0.175274,(LpardaKU84:3.162129,LrufGU36:3.162129):0.459287):0.432114,(AjubMN38:2.480545,PconKC24:2.480545):1.572985):0.367493,((((PparEF42:1.486001,PparJF81:1.486001):0.514904,PleoMG04:2.000905):0.47609,PtigEU46:2.476996):0.152232,PoncGU35:2.629227):1.791795):2.124457,GgenDQ05:6.545479):0.76566,(CcrocAY76:6.719418,PleoAY41:6.719418):0.591721):1.26353,(((((MmarAY82:0.762012,MmelAB11:0.762012):1.336469,MfoiEF50:2.098481):2.218725,EbarAF54:4.317206):0.8583,MmelAF49:5.175506):2.365634,(NnasMK03:6.58908,PloAB37:6.58908):0.95206):1.033529):0.647851,((((((((CaurKT86:1.523891,ClatKT96:1.523891):0.212409,(ClupJQ58:0.181449,ClupfamKJ81:0.181449):1.55485):0.161133,CalpAF37:1.897432):0.900921,CmesKT88:2.798354):0.963565,((CthoKU29:0.331348,DthoAF69:0.331348):1.640581,(LgymAF53:1.006449,LvetKU33:1.006449):0.965479):1.789991):0.197999,CadusKP55:3.959918):1.608108,(((VrueKU73:0.816549,VvulDQ27:0.816549):2.251569,UcinJF21:3.068118):1.084729,(VpalKJ64:2.294921,VzerAF46:2.294921):1.857926):1.415179):2.729085,(((MursU262:2.402235,UarcHG39:2.402235):0.269473,UthiAB64:2.671708):2.883049,AmelKP73:5.554757):2.742354):0.925408);
