# Supplementary material for: Host switching is the main driver of coevolution between Hepatozoon parasites and their vertebrate hosts
Source: Parasit Vectors. 2025 Jul 23;18:293. doi: 10.1186/s13071-025-06870-4 (PMC12288290; doi:10.1186/s13071-025-06870-4)
Supplement: Supplementary file 3 — Additional file 3: Scripts used for running the PACo and Parafit analyses in R [file 13071_2025_6870_MOESM3_ESM.zip › HostInvertebrate.tre]

((((((AcajNC33:0.218858,AscuNC69:0.218858):6.122298,AfimNC59:6.341156):1.868958,(DretMT96:6.693589,((RdecNC28:3.414207,(RmicKP46:0.046087,RsimKJ94:0.046087):3.368121):1.590104,(RsanJX24:2.481291,RturMT63:2.481291):2.523021):1.689277):1.516525):1.045793,(((HconOM87:4.707083,HlonMT94:4.707083):0.714187,(HjapNC46:5.167771,HparMT59:5.167771):0.253499):2.649235,HmarMT57:8.070505):1.185403):2.016977,(IhexNC10:8.040296,IricMT60:8.040296):3.232589):3.881745,(AtaeMN42:9.943744,CagyKM37:9.943744):5.210885);
