# Supplementary material for: Host switching is the main driver of coevolution between Hepatozoon parasites and their vertebrate hosts
Source: Parasit Vectors. 2025 Jul 23;18:293. doi: 10.1186/s13071-025-06870-4 (PMC12288290; doi:10.1186/s13071-025-06870-4)
Supplement: Supplementary file 3 — Additional file 3: Scripts used for running the PACo and Parafit analyses in R [file 13071_2025_6870_MOESM3_ESM.zip › HostRodentia.tre]

(((((((((AoliKC38:2.793513,AsanKP08:2.793513):3.025849,ShisEU78:5.819362):0.857538,CcalKT02:6.6769):0.802124,(OflaEU45:2.418292,OnigEU51:2.418292):5.060732):1.540469,(((NfusKP98:3.224759,NmicEU08:3.224759):2.543739,(PgosDQ25:1.391216,PleuKX66:1.391216):4.377281):1.652611,(CglaDQ48:2.11137,MglaEU94:2.11137):5.309738):1.598384):1.148119,(((AflaAJ02:2.893913,AsylAJ05:2.893913):3.091268,AagrAB26:5.985181):0.987674,BindJQ67:6.972855):3.194757):1.46416,(GleuJF62:7.488806,RopiMT85:7.488806):4.142966):0.563365,(CpacMW32:5.933734,HhydGU21:5.933734):6.261403):0.210839,(((ScarFJ44:4.617258,SvulAB31:4.617258):3.30947,MmonAF53:7.926728):3.166473,(JjacKM29:3.201358,JoriJN64:3.201358):7.891844):1.312774);
