# Supplementary material for: Host switching is the main driver of coevolution between Hepatozoon parasites and their vertebrate hosts
Source: Parasit Vectors. 2025 Jul 23;18:293. doi: 10.1186/s13071-025-06870-4 (PMC12288290; doi:10.1186/s13071-025-06870-4)
Supplement: Supplementary file 3 — Additional file 3: Scripts used for running the PACo and Parafit analyses in R [file 13071_2025_6870_MOESM3_ESM.zip › HostSquamata.TRE]

((((((((((PnatAY69:3.000149,PsemAY71:3.000149):1.584766,McucAF87:4.584915):0.247675,(BirrFJ94:4.167994,ChotAY64:4.167994):0.664596):0.322952,(((ZlinHQ67:1.798457,ZlonMK14:1.798457):0.597421,ZsitDQ25:2.395878):0.972727,EcarDQ33:3.368605):1.786937):0.392095,(((DcasHM88:3.373915,HvirAY25:3.373915):0.595035,(HhipAY16:2.807626,HnumAY42:2.807626):1.161325):0.494238,SdiaAF49:4.463188):1.084448):1.531981,((NsipMZ24:4.844566,NtesAY80:4.844566):0.879393,LseyMW21:5.723958):1.355659):0.475357,(((IourFJ09:4.90243,McolAY53:4.90243):0.893637,NhajAY94:5.796067):1.229706,((MmoiDQ33:4.513173,PschMG28:4.513173):2.066556,LfulFJ02:6.579729):0.446044):0.529201):0.650159,((CdurAF77:0.093366,CdurAY05:0.093366):5.96955,CcerAF28:6.062916):2.142217):0.453351,((BconEU64:4.853233,EcraHQ04:4.853233):1.326405,LfusEF00:6.179638):2.478846):6.319357,((((((((PbocMN35:2.284341,PhisAY54:2.284341):0.997786,PvauAY64:3.282127):0.849452,PlilEF98:4.131579):2.833603,((SperGQ22:5.39816,TpatDQ44:5.39816):0.928029,AandGQ17:6.326189):0.638994):1.38203,((((GcaeMN63:2.025852,GgalAM84:2.025852):1.621544,GatlMN48:3.647395):1.183353,PalgDQ64:4.830748):0.29198,GsteMN65:5.122728):3.224485):1.143561,(((CpolEU95:3.223793,CvirZ937:3.223793):2.793171,EalgEU50:6.016964):0.508921,MwriAF35:6.525885):2.964889):1.761734,(QmoeKY15:9.733077,TwieMG66:9.733077):1.51943):0.322379,((((((TangZ926:2.705585,TmauJQ60:2.705585):2.48148,(TboeAF20:2.928116,TdesAF21:2.928116):2.258949):0.354649,TdelZ934:5.541715):0.933704,(TanaAF22:4.937106,TephAF24:4.937106):1.538313):2.421761,HmabU633:8.897179):0.936231,(PperJQ32:7.863957,PpolJQ96:7.863957):1.969454):1.741476):3.402954);
