# Supplementary material for: Host switching is the main driver of coevolution between Hepatozoon parasites and their vertebrate hosts
Source: Parasit Vectors. 2025 Jul 23;18:293. doi: 10.1186/s13071-025-06870-4 (PMC12288290; doi:10.1186/s13071-025-06870-4)
Supplement: Supplementary file 3 — Additional file 3: Scripts used for running the PACo and Parafit analyses in R [file 13071_2025_6870_MOESM3_ESM.zip › Invertebrate.txt]

	RsanJX24	HlonMT94	RsimKJ94	AcajNC33	AscuNC69	HconOM87	RmicKP46	RdecNC28	RturMT63	HmarMT57	IricMT60	DretMT96	HparMT59	HjapNC46	AfimNC59	AtaeMN42	IhexNC10	CagyKM37
HcanMH11	1	0	0	0	0	0	0	0	0	0	0	0	0	0	0	0	0	0
HcanMK48	0	1	0	0	0	0	0	0	0	0	0	0	0	0	0	0	0	0
HspMZ69	0	0	1	0	0	0	0	0	0	0	0	0	0	0	0	0	0	0
HcanKT77	0	0	0	1	0	0	0	0	0	0	0	0	0	0	0	0	0	0
HcanKP94	0	0	0	0	1	0	0	0	0	0	0	0	0	0	0	0	0	0
HcanKC32	0	0	0	0	0	1	0	0	0	0	0	0	0	0	0	0	0	0
HfelKY23	1	0	0	0	0	0	0	0	0	0	0	0	0	0	0	0	0	0
HcanHQ10	0	0	0	0	0	0	1	0	0	0	0	0	0	0	0	0	0	0
HcanMN24	0	0	0	0	0	0	0	1	0	0	0	0	0	0	0	0	0	0
HcanMN26	0	0	0	0	0	0	0	0	1	0	0	0	0	0	0	0	0	0
HursMN21	0	0	0	0	0	0	0	0	0	1	0	0	0	0	0	0	0	0
HcanKU35	0	0	0	0	0	0	0	0	0	0	1	0	0	0	0	0	0	0
HcanKC77	0	0	0	0	0	0	0	0	0	0	0	1	0	0	0	0	0	0
HfelMN25	0	0	0	0	0	0	0	0	0	0	0	0	1	0	0	0	0	0
HfelMN23	0	0	0	0	0	0	0	0	0	0	1	0	0	0	0	0	0	0
HursEU18	0	0	0	0	0	0	0	0	0	0	0	0	0	1	0	0	0	0
HspEU36	0	0	0	0	0	0	0	0	0	0	0	0	0	0	1	0	0	0
HspJQ02	0	0	0	0	0	0	0	0	0	0	0	0	0	0	0	1	0	0
HcanKC78	0	0	0	0	0	0	0	0	0	0	0	0	0	0	0	0	1	0
HerhKJ66	0	0	0	0	0	0	0	0	0	0	0	0	0	0	0	0	0	1
