# Supplementary material for: Host switching is the main driver of coevolution between Hepatozoon parasites and their vertebrate hosts
Source: Parasit Vectors. 2025 Jul 23;18:293. doi: 10.1186/s13071-025-06870-4 (PMC12288290; doi:10.1186/s13071-025-06870-4)
Supplement: Supplementary file 3 — Additional file 3: Scripts used for running the PACo and Parafit analyses in R [file 13071_2025_6870_MOESM3_ESM.zip › PACoCarnivora.Rmd]

---
title: "PACoCarnovira"
output:
  html_document: default
  pdf_document: default
editor_options: 
  chunk_output_type: inline
---

```{r}
library(permute)
library(lattice)
library(ape)
library(vegan)
library(paco)
library(xfun)
```

```{r}
HP <- as.matrix(read.table("Carnivora.txt", header=TRUE))
NLinks = sum(HP)
```
```{r}
NLinks
```

```{r}
HP <- t(as.matrix(read.table("Carnivora.txt", header=TRUE)))
```


```{r}
TreeP <- read.tree("ParasiteCarnivora.tre")
TreeH <- read.tree("HostCarnivora.tre")
```

```{r}
para.D <- cophenetic(TreeP)
host.D <- cophenetic(TreeH)
```

```{r}
TreeP$tip.label
TreeH$tip.label
```

```{r}
rownames(HP)
colnames(HP)
```

```{r}
HP
```

```{r}
host.D <- host.D[rownames(HP),rownames(HP)]
para.D <- para.D[colnames(HP),colnames(HP)]
```

```{r}
PACo <- function (H.dist, P.dist, HP.bin)
{HP.bin <- which(HP.bin > 0, arr.in=TRUE)
H.PCo <- pcoa(H.dist, correction="cailliez")$vectors
P.PCo <- pcoa(P.dist, correction="cailliez")$vectors
H.PCo <- H.PCo[HP.bin[,1],]
P.PCo <- P.PCo[HP.bin[,2],]
list (H.PCo = H.PCo, P.PCo = P.PCo)}
```

```{r}
PACo.fit <- PACo(host.D, para.D, HP)
HP.proc <- procrustes(PACo.fit$H.PCo, PACo.fit$P.PCo, symmetric = TRUE)
```

```{r}
HostX <- HP.proc$X
ParY <- HP.proc$Yrot
plot(HostX, asp=1, pch=46)
points(ParY, pch=1)
HostX <- unique(HP.proc$X)
ParY <- unique(HP.proc$Yrot)
text(ParY, labels = rownames(ParY), cex = 0.65, col = "brown")
text(HostX, labels = rownames(HostX), cex = 0.65, col = "blue")
arrows(ParY[,1], ParY[,2], HostX[,1], HostX[,2], length=0.12, angle=15, xpd=FALSE)
```

```{r}
m2.obs <- HP.proc$ss
cat("The Procrustes R2 value is ", 1 - m2.obs)
N.perm = 10000
```

```{r}
P.value = 0
set.seed(2025)
```

```{r}
for (n in c(1:N.perm))
{if (NLinks <= nrow(HP) | NLinks <= ncol(HP))
{flag2 <- TRUE
while (flag2 == TRUE)
{HP.perm <- t(apply(HP,1,sample))
if(any(colSums(HP.perm) == NLinks)) flag2 <- TRUE
else flag2 <- FALSE}
} else { HP.perm <- t(apply(HP,1,sample))}
PACo.perm <- PACo(host.D, para.D, HP.perm)
}
```

```{r}
P.value <- P.value/N.perm
cat(" The observed m2 is ", m2.obs, "\n", P.value, " based on ", N.perm,"
permutations.")
```

```{r}
HP.proc2 <- procrustes(PACo.fit$H.PCo, PACo.fit$P.PCo)
```

```{r}
HP.ones <- which(HP > 0, arr.in=TRUE)
SQres.jackn <- matrix(rep(NA, NLinks**2), NLinks)
colnames (SQres.jackn) <- paste(rownames(HP.proc2$X),rownames(HP.proc2$Yrot), sep="-")
t.critical = qt(0.975,NLinks-1)
for(i in c(1:NLinks))
{HP.ind <- HP
HP.ind[HP.ones[i,1],HP.ones[i,2]]=0
PACo.ind <- PACo(host.D, para.D, HP.ind)
Proc.ind <- procrustes(PACo.ind$H.PCo, PACo.ind$P.PCo)
res.Proc.ind <- c(residuals(Proc.ind))
res.Proc.ind <- append (res.Proc.ind, NA, after= i-1)
SQres.jackn [i, ] <- res.Proc.ind}
SQres.jackn <- SQres.jackn**2
SQres <- (residuals (HP.proc2)**2)
SQres.jackn <- SQres.jackn*(-(NLinks-1))
SQres <- SQres*NLinks
SQres.jackn <- t(apply(SQres.jackn, 1, "+", SQres))
phi.mean <- apply(SQres.jackn, 2, mean, na.rm = TRUE)
phi.UCI <- apply(SQres.jackn, 2, sd, na.rm = TRUE)
phi.UCI <- phi.mean + t.critical * phi.UCI/sqrt(NLinks)
pat.bar <- barplot(phi.mean, names.arg = " ", space = 0.25, col="white", xlab=
"Host-parasite link", ylab= "Squared residuals", ylim=c(0, max(phi.UCI)),
cex.lab=1.2)
text(pat.bar, par("usr")[3] - 0.001, srt = 330, adj = 0, labels =
colnames(SQres.jackn), xpd = TRUE, font = 1, cex=0.6)
arrows(pat.bar, phi.mean, pat.bar, phi.UCI, length= 0.05, angle=90)
abline(a=median(phi.mean), b=0, lty=2)
```
