# Supplementary material for: Host switching is the main driver of coevolution between Hepatozoon parasites and their vertebrate hosts
Source: Parasit Vectors. 2025 Jul 23;18:293. doi: 10.1186/s13071-025-06870-4 (PMC12288290; doi:10.1186/s13071-025-06870-4)
Supplement: Supplementary file 3 — Additional file 3: Scripts used for running the PACo and Parafit analyses in R [file 13071_2025_6870_MOESM3_ESM.zip › ParaFitInvertebrate.Rmd]

---
title: "ParaFitInvertebrate"
output: html_document
---

```{r}
library(permute)
library(lattice)
library(ape)
library(vegan)
library(paco)
library(xfun)
```


```{r}
HP <- as.matrix(read.table("Invertebrate.txt", header=TRUE))
HP <- t(as.matrix(read.table("Invertebrate.txt", header=TRUE)))

TreeP <- read.tree("ParasiteInvertebrate.tre")
TreeH <- read.tree("HostInvertebrate.tre")

para.D <- cophenetic(TreeP)
host.D <- cophenetic(TreeH)

TreeP$tip.label
TreeH$tip.label

host.D <- host.D[rownames(HP),rownames(HP)]
para.D <- para.D[colnames(HP),colnames(HP)]

PF <- ape::parafit(host.D, para.D, HP, nperm = 999, test.links = TRUE,seed = NULL, correction = "none", silent = FALSE)
```
```{r}
PF
```
