# Supplementary material for: Host switching is the main driver of coevolution between Hepatozoon parasites and their vertebrate hosts
Source: Parasit Vectors. 2025 Jul 23;18:293. doi: 10.1186/s13071-025-06870-4 (PMC12288290; doi:10.1186/s13071-025-06870-4)
Supplement: Supplementary file 3 — Additional file 3: Scripts used for running the PACo and Parafit analyses in R [file 13071_2025_6870_MOESM3_ESM.zip › ParasiteCarnivora.tre]

((((((((((((((HfelHQ38:9.625912881568392E-4,HfelHQ44:9.625912881568392E-4):0.0030986255922225486,(HfelKY05:0.002940828862824768,HluiMN02:0.002940828862824768):0.00112038801755462):2.49930972641481E-4,HfelAB77:0.004311147853020869):1.352746859899119E-4,((HfelGQ18:0.0030463545934769115,HspGQ01:0.0030463545934769115):7.810515381595773E-4,HfelAB87:0.0038274061316364892):6.190164073742919E-4):7.007351523295041E-5,HfelMT36:0.004516496054243731):0.005335478295255406,(((HfelKU02:6.160048557878761E-4,HfelKU08:6.160048557878761E-4):0.002119457093717406,HfelMT71:0.002735461949505282):0.0022293491474535292,HfelEU44:0.004964811096958811):0.004887163252540326):7.661348013224649E-4,((HsilKX32:6.113613614028645E-4,HsilMH94:6.113613614028645E-4):0.005635868075767134,HspJF26:0.006247229437169999):0.004370879713651603):0.0019291823872328376,(((((HfelMT98:0.001870125637130489,HfelON70:0.001870125637130489):2.3694362982540308E-4,HfelKX90:0.002107069266955892):0.001156988372984156,HfelHQ45:0.003264057639940048):0.0015821268478387806,(HspKJ86:9.428739928365065E-4,HspKJ87:9.428739928365065E-4):0.0039033104949423225):0.002417403306077771,((HfelGQ16:0.00469208703207558,HingMN01:0.00469208703207558):6.898192657734756E-4,HspKU96:0.005381906297849056):0.0018816814960075437):0.00528370374419784):0.0025939326007669936,((((HmarMG87:8.777423677326188E-4,HspKU30:8.777423677326188E-4):2.0382880245171193E-4,HmarMG88:0.0010815711701843307):2.833928206897407E-4,HspFJ27:0.0013649639908740714):0.0029324226910119565,HspEF57:0.004297386681886028):0.010843837456935405):0.0034747757574033512,(((((HursEU18:7.629665487734846E-4,HursHQ29:7.629665487734846E-4):2.1200752785648298E-4,HursLC55:9.749740766299675E-4):0.001822915992692425,(HursAB28:0.0023228255739422997,HursHQ37:0.0023228255739422997):4.750644953800927E-4):0.001580162736514526,HursMN06:0.004378052805836918):0.013634689111431115,(HfelMT70:0.01013222149232634,HspMK58:0.01013222149232634):0.007880520424941693):6.032579789567519E-4):0.004506067742531102,HspJF43:0.023122067638755888):0.0015012706160461298,HspKJ79:0.024623338254802018):0.0015051888901468705,((HameJX69:0.0061020718894475145,HspAY77:0.0061020718894475145):0.0074786690848076005,HameKU39:0.013580740974255115):0.012547786170693772):0.004088907650941023,((((((((((HcanAY75:0.0012804590123732865,HcanMN89:0.0012804590123732865):2.27186617656314E-4,HcanAY67:0.0015076456300296005):1.592708571711704E-4,HcanKX58:0.0016669164872007709):5.08179643309248E-4,HcanKF45:0.0021750961305100187):0.007805262853673138,(((HcanMK92:0.001610480382825758,HspMK13:0.001610480382825758):8.95998310338817E-4,HsilKY45:0.0025064786931645747):0.004425752782816376,HspJF34:0.0069322314759809505):0.0030481275082022063):6.906587855172036E-4,((HcanMT64:9.647894534371774E-4,HspKJ88:9.647894534371774E-4):0.0064809882772597196,HcanMT48:0.007445777730696897):0.0032252400390034635):0.001002519673625803,((((HcanAY62:8.519850063809747E-4,HcanMH06:8.519850063809747E-4):0.008707642128662787,(HcanMT56:0.0061919407403552345,HspKJ82:0.0061919407403552345):0.0033676863946885275):5.076360910399626E-4,HcanHQ48:0.010067263226083725):6.475076428778623E-4,(HcanMK32:0.007756648276379159,HspKJ84:0.007756648276379159):0.002958122592582428):9.587665743645765E-4):0.0016454177986414825,HspMG77:0.013318955241967646):8.443219973479649E-4,HspMG17:0.014163277239315611):0.01050233944704425,HproMK24:0.024665616686359863):0.005551818109530048);
