# Supplementary material for: Host switching is the main driver of coevolution between Hepatozoon parasites and their vertebrate hosts
Source: Parasit Vectors. 2025 Jul 23;18:293. doi: 10.1186/s13071-025-06870-4 (PMC12288290; doi:10.1186/s13071-025-06870-4)
Supplement: Supplementary file 3 — Additional file 3: Scripts used for running the PACo and Parafit analyses in R [file 13071_2025_6870_MOESM3_ESM.zip › ParasiteInvertebrate.TRE]

(((((HcanHQ10:0.002438511531576391,(HcanKP94:0.0015214046138129174,HcanMK48:0.0015214046138129174):9.171069177634737E-4):0.001206317633625898,HcanMN24:0.003644829165202289):0.0060110628954971185,((HcanKC32:0.002252811622014345,(HcanKC77:0.001745826267925424,HcanKU35:0.001745826267925424):5.069853540889211E-4):0.004933550453153598,(HcanMH11:0.00440344539929187,HcanMN26:0.00440344539929187):0.0027829166758760737):0.0024695299855314636):0.006212495462737413,HcanKT77:0.01586838752343682):0.017717882550374233,(((HcanKC78:0.016455628048128747,(HfelKY23:0.004152245297570298,HfelMN25:0.004152245297570298):0.01230338275055845):0.004869183819519066,((HfelMN23:7.439771789066251E-4,HursMN21:7.439771789066251E-4):0.003169635230677156,HursEU18:0.003913612409583781):0.017411199458064033):0.009945630693786182,(((HerhKJ66:0.01936904858385698,HspMZ69:0.01936904858385698):0.0029612252395280134,HspJQ02:0.022330273823384993):0.002384185212560591,HspEU36:0.024714459035945584):0.006555983525488411):0.002315827512377057);
