# Supplementary material for: Host switching is the main driver of coevolution between Hepatozoon parasites and their vertebrate hosts
Source: Parasit Vectors. 2025 Jul 23;18:293. doi: 10.1186/s13071-025-06870-4 (PMC12288290; doi:10.1186/s13071-025-06870-4)
Supplement: Supplementary file 3 — Additional file 3: Scripts used for running the PACo and Parafit analyses in R [file 13071_2025_6870_MOESM3_ESM.zip › ParasiteRodentia.TRE]

((((HameEU93:0.010370367958529206,HspJF41:0.010370367958529206):0.020266039550293803,(((((((((HayoKT77:4.6627972108802637E-4,HayoKT78:4.6627972108802637E-4):0.0018955933472897552,HspKU50:0.0023618730683777813):0.004507069982487973,(HspJF35:0.005405573069947839,(HspKJ27:0.0028205721075133684,HspKJ35:0.0028205721075133684):0.0025850009624344703):0.0014633699809179154):4.691493600500708E-4,HspAB04:0.007338092410915825):0.002067568916041894,(HsciMN36:0.0019109134409662468,HspEF59:0.0019109134409662468):0.007494747885991472):0.001021095050209803,((HspEF27:0.00800860808780719,(HspJF36:0.0032230405494276908,HspJF38:0.0032230405494276908):0.0047855675383795):0.001924081535410212,(((HspFJ15:0.00257787075532985,HspFJ19:0.00257787075532985):0.0047402430535706495,HspKU09:0.0073181138089005):8.843550193176133E-4,(HspKP38:0.0043281565025191536,HspKU08:0.0043281565025191536):0.0038743123256989595):0.0017302207949992897):4.94066753950119E-4):0.0017543990180907826,(((HerhKF67:0.005958439504138637,(HspAY26:0.0015444351417866636,HspKU52:0.0015444351417866636):0.004414004362351974):0.004566381509079959,HspKU95:0.010524821013218597):4.3132644721353107E-4,(HgriMK53:9.993970877343963E-4,HspJF40:9.993970877343963E-4):0.00995675037269773):0.0012250079348261767):5.311522928803953E-4,(HayoMW05:5.106853778503356E-4,HophMW22:5.106853778503356E-4):0.012201622310288365):0.010131014253589504,HcueKY44:0.022843321941728206):0.007793085567094807):0.005526228417287601,HcanKY41:0.03616263592611061):0.0018464086415547823,HspKY04:0.03800904456766539);
