# Supplementary material for: Host switching is the main driver of coevolution between Hepatozoon parasites and their vertebrate hosts
Source: Parasit Vectors. 2025 Jul 23;18:293. doi: 10.1186/s13071-025-06870-4 (PMC12288290; doi:10.1186/s13071-025-06870-4)
Supplement: Supplementary file 3 — Additional file 3: Scripts used for running the PACo and Parafit analyses in R [file 13071_2025_6870_MOESM3_ESM.zip › ParasiteSquamata.TRE]

(((((((((((((((HspHQ89:2.3561494582226617E-4,HspKU25:2.3561494582226617E-4):5.62678646393474E-4,HspKU31:7.982935922157401E-4):7.085251375528638E-4,HspHQ87:0.001506818729768604):8.127561463424104E-4,HspHQ71:0.0023195748761110145):0.0025719284104857507,HspHQ73:0.004891503286596765):0.0011266561324344022,(HdomKM46:5.995678588524715E-4,HdomKM48:5.995678588524715E-4):0.0054185915601786955):0.0024608795863079996,HspEU33:0.008479039005339167):9.182806136335334E-4,(((HannMZ87:0.0023391475886370325,HayoEF22:0.0023391475886370325):0.002447906658838585,(HspKF28:0.0036971912657685715,HspKJ12:0.0036971912657685715):0.001089862981707046):0.0017021697611974808,HaegMH42:0.006489224008673098):0.002908095610299602):0.0011585311219959576,HboiAF85:0.010555850740968658):9.22391507689517E-4,(HspKJ21:0.005657858018790672,HspKJ25:0.005657858018790672):0.005820384229867502):0.0015120036346335346,(((((HcueKC24:5.825063548980088E-4,HcueMF70:5.825063548980088E-4):0.002600899097612413,(HmusMF63:7.157835574593305E-4,HmusMF67:7.157835574593305E-4):0.0024676218950510915):0.0033304118072975336,(HspKM12:5.813119184788089E-4,HspKM15:5.813119184788089E-4):0.005932505341329147):0.0010890504477540537,HspJF42:0.007602867707562009):0.0035026800453521814,((((HcanKJ32:0.0016368042306472766,HspKJ31:0.0016368042306472766):4.189718266189165E-4,HspKJ26:0.002055776057266193):4.397598429015004E-4,HspKJ14:0.0024955359001676935):3.6481332390227465E-4,HspKJ15:0.002860349224069968):0.008245198528844222):0.0018846981303775184):0.00341365096614207,(((HcevKC26:0.0013961986079210553,HmasKC25:0.0013961986079210553):0.00764373137885356,(HcolMN44:0.0022582579117347975,HspKJ13:0.0022582579117347975):0.006781672075039817):0.0010618579932726007,HspKM14:0.010101787980047216):0.0063021088693865635):0.0034964485979226724,((((((HspJX10:0.003362066614555037,HspJX20:0.003362066614555037):6.556035045402831E-4,(HspKU23:0.002364153388028657,HspMG53:0.002364153388028657):0.0016535167310666632):6.114922269374722E-4,((HspHQ91:0.0019431249513304058,HspMN48:0.0019431249513304058):9.915862159543662E-4,HspHQ92:0.002934711167284772):0.0016944511787480203):0.0020469209252580627,(((HspHQ05:0.0010219932909412257,HspHQ97:0.0010219932909412257):0.0011702682004148392,HspJX68:0.002192261491356065):7.074388348749746E-4,((HspKC65:8.399767311268702E-4,HspKJ10:8.399767311268702E-4):4.0042272404745805E-4,HspKJ24:0.0012403994551743282):0.0016593008710567112):0.0037763829450598156):8.951399594130695E-4,((((HspMG47:5.752877005177719E-4,HspMG48:5.752877005177719E-4):0.0014107297350213733,HspMG46:0.001986017435539145):6.480937302934245E-4,HspMG49:0.0026341111658325696):0.0028114237344417964,((HspHQ98:0.004367117132566929,HspJX32:0.004367117132566929):4.0097010185713607E-4,HspHQ02:0.004768087234424065):6.774476658503005E-4):0.0021256883304295584):0.00806037112947739,((HspMG50:3.398670256219205E-4,HspMG51:3.398670256219205E-4):0.002632087402923632,HspKU22:0.0029719544285455525):0.012659639931635762):0.004268751087175136):0.00995215045206867,(HangMG01:0.004811752736091552,HcecMG04:0.004811752736091552):0.02504074316333357):0.00259644031516661,HsipJN57:0.03244893621459173);
